# Supplementary material for: Identification of KIAA1199 as a Biomarker for Pancreatic Intraepithelial Neoplasia
Source: Sci Rep. 2016 Dec 6;6:38273. doi: 10.1038/srep38273 (PMC5138641; doi:10.1038/srep38273)
Supplement: Supplementary Data 1 [file srep38273-s2.xls]

## Sheet: Grutzmann (177)
Name:	Pancreatic Ductal Adenocarcinoma Epithelia vs. Normal - Top 1% Over-expressed (Grutzmann Pancreas)
Concept Type:	Oncomine Gene Expression Signatures
Size:	177 genes
Null List:	Human Genome U133A Array (12624)
Human Genome U133B Array (8914)
Gene List: (177)
ADAM8	ADAM metallopeptidase domain 8
ADAMTS6	ADAM metallopeptidase with thrombospondin type 1 motif, 6
AHNAK2	AHNAK nucleoprotein 2
AK1	adenylate kinase 1
ARNTL2	aryl hydrocarbon receptor nuclear translocator-like 2
ATOX1	ATX1 antioxidant protein 1 homolog (yeast)
BCAR3	breast cancer anti-estrogen resistance 3
BUB1	budding uninhibited by benzimidazoles 1 homolog (yeast)
C11orf1	chromosome 11 open reading frame 1
C11orf51	chromosome 11 open reading frame 51
C16orf75	chromosome 16 open reading frame 75
C18orf19	chromosome 18 open reading frame 19
C1orf21	chromosome 1 open reading frame 21
C1orf228	chromosome 1 open reading frame 228
C3orf24	chromosome 3 open reading frame 24
C4orf41	chromosome 4 open reading frame 41
C4orf46	chromosome 4 open reading frame 46
CAND1	cullin-associated and neddylation-dissociated 1
CAPG	capping protein (actin filament), gelsolin-like
CAPN3	calpain 3, (p94)
CCDC64	coiled-coil domain containing 64
CCNB1	cyclin B1
CCNE1	cyclin E1
CD109	CD109 molecule
CDCA3	cell division cycle associated 3
CDCA5	cell division cycle associated 5
CDCA7	cell division cycle associated 7
CDH3	cadherin 3, type 1, P-cadherin (placental)
CENPA	centromere protein A
CENPF	centromere protein F, 350/400ka (mitosin)
CENPH	centromere protein H
CENPL	centromere protein L
CENPM	centromere protein M
CENPN	centromere protein N
CEP55	centrosomal protein 55kDa
CHRNA10	cholinergic receptor, nicotinic, alpha 10
CHST11	carbohydrate (chondroitin 4) sulfotransferase 11
CKAP2	cytoskeleton associated protein 2
CKS2	CDC28 protein kinase regulatory subunit 2
CLTB	clathrin, light chain B
CNOT2	CCR4-NOT transcription complex, subunit 2
CNOT8	CCR4-NOT transcription complex, subunit 8
COL11A1	collagen, type XI, alpha 1
COL22A1	collagen, type XXII, alpha 1
COX4NB	COX4 neighbor
CPOX	coproporphyrinogen oxidase
CST4	cystatin S
CSTF2	cleavage stimulation factor, 3' pre-RNA, subunit 2, 64kDa
CXCL13	chemokine (C-X-C motif) ligand 13
CYLD	cylindromatosis (turban tumor syndrome)
DDX39	DEAD (Asp-Glu-Ala-Asp) box polypeptide 39
DGAT2	diacylglycerol O-acyltransferase homolog 2 (mouse)
DIAPH3	diaphanous homolog 3 (Drosophila)
DIRC3	disrupted in renal carcinoma 3
DLGAP5	discs, large (Drosophila) homolog-associated protein 5
DNAH14	dynein, axonemal, heavy chain 14
DNPEP	aspartyl aminopeptidase
E2F7	E2F transcription factor 7
E2F8	E2F transcription factor 8
ECT2	epithelial cell transforming sequence 2 oncogene
EFNB2	ephrin-B2
EMB	embigin homolog (mouse)
FAM122B	family with sequence similarity 122B
FAM49B	family with sequence similarity 49, member B
FANCI	Fanconi anemia, complementation group I
FBXO5	F-box protein 5
FHOD1	formin homology 2 domain containing 1
FOXL1	forkhead box L1
FOXM1	forkhead box M1
FXYD5	FXYD domain containing ion transport regulator 5
FZD2	frizzled homolog 2 (Drosophila)
FZD5	frizzled homolog 5 (Drosophila)
GINS2	GINS complex subunit 2 (Psf2 homolog)
GLA	galactosidase, alpha
GPSM2	G-protein signaling modulator 2 (AGS3-like, C. elegans)
GREM1	gremlin 1, cysteine knot superfamily, homolog (Xenopus laevis)
HCN2	hyperpolarization activated cyclic nucleotide-gated potassium channel 2
HDGF	hepatoma-derived growth factor
HEATR2	HEAT repeat containing 2
HMGB1	high-mobility group box 1
HOXC5	homeobox C5
HOXC6	homeobox C6
HUS1	HUS1 checkpoint homolog (S. pombe)
IDE	insulin-degrading enzyme
IL1R2	interleukin 1 receptor, type II
IRAK3	interleukin-1 receptor-associated kinase 3
KCNN4	potassium intermediate/small conductance calcium-activated channel, subfamily N, member 4
KIAA0101	KIAA0101
KIAA1199	KIAA1199
KIF11	kinesin family member 11
KIF14	kinesin family member 14
KIF15	kinesin family member 15
KIF4A	kinesin family member 4A
KRT6B	keratin 6B
LEF1	lymphoid enhancer-binding factor 1
LMOD1	leiomodin 1 (smooth muscle)
LOC285095	hypothetical LOC285095
LOC644728	similar to Glyceraldehyde-3-phosphate dehydrogenase
LOC648987	hypothetical LOC648987
MELK	maternal embryonic leucine zipper kinase
MMP11	matrix metallopeptidase 11 (stromelysin 3)
MOCOS	molybdenum cofactor sulfurase
MRPL44	mitochondrial ribosomal protein L44
MRPL55	mitochondrial ribosomal protein L55
MYEOV	myeloma overexpressed (in a subset of t(11;14) positive multiple myelomas)
MYOF	myoferlin
NAGS	N-acetylglutamate synthase
NCAPG	non-SMC condensin I complex, subunit G
NFATC3	nuclear factor of activated T-cells, cytoplasmic, calcineurin-dependent 3
NFKBIB	nuclear factor of kappa light polypeptide gene enhancer in B-cells inhibitor, beta
NMU	neuromedin U
NNT	nicotinamide nucleotide transhydrogenase
NOX4	NADPH oxidase 4
NPHP1	nephronophthisis 1 (juvenile)
NQO1	NAD(P)H dehydrogenase, quinone 1
NT5C2	5'-nucleotidase, cytosolic II
NUF2	NUF2, NDC80 kinetochore complex component, homolog (S. cerevisiae)
P2RX5	purinergic receptor P2X, ligand-gated ion channel, 5
P4HA1	prolyl 4-hydroxylase, alpha polypeptide I
PARP4	poly (ADP-ribose) polymerase family, member 4
PBK	PDZ binding kinase
PCDH7	protocadherin 7
PCGF5	polycomb group ring finger 5
PGAM1	phosphoglycerate mutase 1 (brain)
PHLDA3	pleckstrin homology-like domain, family A, member 3
PIF1	PIF1 5'-to-3' DNA helicase homolog (S. cerevisiae)
PLAC8	placenta-specific 8
PLOD2	procollagen-lysine, 2-oxoglutarate 5-dioxygenase 2
POLE2	polymerase (DNA directed), epsilon 2 (p59 subunit)
POLR3E	polymerase (RNA) III (DNA directed) polypeptide E (80kD)
PPP3R1	protein phosphatase 3, regulatory subunit B, alpha
PSME2	proteasome (prosome, macropain) activator subunit 2 (PA28 beta)
RAB27A	RAB27A, member RAS oncogene family
RDX	radixin
RNASEH2A	ribonuclease H2, subunit A
RNF126	ring finger protein 126
RPRD1B	regulation of nuclear pre-mRNA domain containing 1B
SCO2	SCO cytochrome oxidase deficient homolog 2 (yeast)
SDR16C5	short chain dehydrogenase/reductase family 16C, member 5
SERPINB5	serpin peptidase inhibitor, clade B (ovalbumin), member 5
SHOX2	short stature homeobox 2
SLC25A12	solute carrier family 25 (mitochondrial carrier, Aralar), member 12
SLC26A9	solute carrier family 26, member 9
SLC30A9	solute carrier family 30 (zinc transporter), member 9
SLC35F3	solute carrier family 35, member F3
SLC5A6	solute carrier family 5 (sodium-dependent vitamin transporter), member 6
SLC6A14	solute carrier family 6 (amino acid transporter), member 14
SLC7A6	solute carrier family 7 (cationic amino acid transporter, y+ system), member 6
SLCO1B3	solute carrier organic anion transporter family, member 1B3
SPC25	SPC25, NDC80 kinetochore complex component, homolog (S. cerevisiae)
SRP72	signal recognition particle 72kDa
STK17B	serine/threonine kinase 17b
STRA6	stimulated by retinoic acid gene 6 homolog (mouse)
STYXL1	serine/threonine/tyrosine interacting-like 1
SUSD4	sushi domain containing 4
TACC3	transforming, acidic coiled-coil containing protein 3
TGFB1	transforming growth factor, beta 1
TINAG	tubulointerstitial nephritis antigen
TM7SF2	transmembrane 7 superfamily member 2
TMEM33	transmembrane protein 33
TMEM67	transmembrane protein 67
TNFRSF25	tumor necrosis factor receptor superfamily, member 25
TOP2A	topoisomerase (DNA) II alpha 170kDa
TPI1	triosephosphate isomerase 1
TPX2	TPX2, microtubule-associated, homolog (Xenopus laevis)
TRADD	TNFRSF1A-associated via death domain
TRIB2	tribbles homolog 2 (Drosophila)
TTK	TTK protein kinase
TTLL12	tubulin tyrosine ligase-like family, member 12
TYMS	thymidylate synthetase
UGGT1	UDP-glucose glycoprotein glucosyltransferase 1
WDR67	WD repeat domain 67
WFDC2	WAP four-disulfide core domain 2
WIPI2	WD repeat domain, phosphoinositide interacting 2
WNT2B	wingless-type MMTV integration site family, member 2B
ZBED2	zinc finger, BED-type containing 2
ZIC2	Zic family member 2 (odd-paired homolog, Drosophila)

## Sheet: Pei (195)
Name:	Pancreatic Carcinoma vs. Normal - Top 1% Over-expressed (Pei Pancreas)
Concept Type:	Oncomine Gene Expression Signatures
Size:	195 genes
Null List:	Human Genome U133 Plus 2.0 Array (19574)
Gene List: (195)
ACSL3	acyl-CoA synthetase long-chain family member 3
ADAM8	ADAM metallopeptidase domain 8
ADORA2B	adenosine A2b receptor
ALDH3B1	aldehyde dehydrogenase 3 family, member B1
ALDOA	aldolase A, fructose-bisphosphate
ALS2CL	ALS2 C-terminal like
ANKRD22	ankyrin repeat domain 22
ANLN	anillin, actin binding protein
AP1S3	adaptor-related protein complex 1, sigma 3 subunit
AQP5	aquaporin 5
ARNTL2	aryl hydrocarbon receptor nuclear translocator-like 2
ASPHD2	aspartate beta-hydroxylase domain containing 2
B4GALT4	UDP-Gal:betaGlcNAc beta 1,4- galactosyltransferase, polypeptide 4
BACE2	beta-site APP-cleaving enzyme 2
BCAS1	breast carcinoma amplified sequence 1
BEAN	brain expressed, associated with Nedd4
BICD1	bicaudal D homolog 1 (Drosophila)
BIK	BCL2-interacting killer (apoptosis-inducing)
BMP4	bone morphogenetic protein 4
BUB1	budding uninhibited by benzimidazoles 1 homolog (yeast)
C11orf70	chromosome 11 open reading frame 70
C16orf75	chromosome 16 open reading frame 75
C17orf63	chromosome 17 open reading frame 63
C1GALT1	core 1 synthase, glycoprotein-N-acetylgalactosamine 3-beta-galactosyltransferase, 1
C20orf24	chromosome 20 open reading frame 24
C4BPB	complement component 4 binding protein, beta
C8orf73	chromosome 8 open reading frame 73
CACYBP	calcyclin binding protein
CAPN8	calpain 8
CCDC109A	coiled-coil domain containing 109A
CCDC52	coiled-coil domain containing 52
CCNB1	cyclin B1
CD55	CD55 molecule, decay accelerating factor for complement (Cromer blood group)
CDA	cytidine deaminase
CDCP1	CUB domain containing protein 1
CDH3	cadherin 3, type 1, P-cadherin (placental)
CEACAM1	carcinoembryonic antigen-related cell adhesion molecule 1 (biliary glycoprotein)
CEACAM5	carcinoembryonic antigen-related cell adhesion molecule 5
CENPK	centromere protein K
CEP55	centrosomal protein 55kDa
CKS1B	CDC28 protein kinase regulatory subunit 1B
CLDN12	claudin 12
CLDN18	claudin 18
CLDN4	claudin 4
CLIC3	chloride intracellular channel 3
CLTB	clathrin, light chain B
CNNM4	cyclin M4
COL17A1	collagen, type XVII, alpha 1
CXCL5	chemokine (C-X-C motif) ligand 5
DKK1	dickkopf homolog 1 (Xenopus laevis)
DLGAP5	discs, large (Drosophila) homolog-associated protein 5
DNAJA4	DnaJ (Hsp40) homolog, subfamily A, member 4
DPCR1	diffuse panbronchiolitis critical region 1
ECT2	epithelial cell transforming sequence 2 oncogene
EDAR	ectodysplasin A receptor
EFNA4	ephrin-A4
EFNA5	ephrin-A5
EGLN3	egl nine homolog 3 (C. elegans)
EPHX4	epoxide hydrolase 4
EPS8L1	EPS8-like 1
ERO1L	ERO1-like (S. cerevisiae)
EXPH5	exophilin 5
F11R	F11 receptor
FA2H	fatty acid 2-hydroxylase
FAT1	FAT tumor suppressor homolog 1 (Drosophila)
FERMT1	fermitin family homolog 1 (Drosophila)
FGD6	FYVE, RhoGEF and PH domain containing 6
FLNB	filamin B, beta
FOXD1	forkhead box D1
FOXL1	forkhead box L1
FUT3	fucosyltransferase 3 (galactoside 3(4)-L-fucosyltransferase, Lewis blood group)
FXYD3	FXYD domain containing ion transport regulator 3
GALNT5	UDP-N-acetyl-alpha-D-galactosamine:polypeptide N-acetylgalactosaminyltransferase 5 (GalNAc-T5)
GJB3	gap junction protein, beta 3, 31kDa
GPR110	G protein-coupled receptor 110
GPRC5A	G protein-coupled receptor, family C, group 5, member A
GSTP1	glutathione S-transferase pi 1
HIST2H2AA3	histone cluster 2, H2aa3
HK2	hexokinase 2
HOXA10	homeobox A10
HSP90AA1	heat shock protein 90kDa alpha (cytosolic), class A member 1
IFI27	interferon, alpha-inducible protein 27
IGF2BP3	insulin-like growth factor 2 mRNA binding protein 3
IGFL2	IGF-like family member 2
IL1RN	interleukin 1 receptor antagonist
INPP4B	inositol polyphosphate-4-phosphatase, type II, 105kDa
IRAK2	interleukin-1 receptor-associated kinase 2
ITGA3	integrin, alpha 3 (antigen CD49C, alpha 3 subunit of VLA-3 receptor)
ITGB4	integrin, beta 4
KCNK1	potassium channel, subfamily K, member 1
KCNN4	potassium intermediate/small conductance calcium-activated channel, subfamily N, member 4
KIAA1199	KIAA1199
KIF14	kinesin family member 14
KIF4A	kinesin family member 4A
KLK10	kallikrein-related peptidase 10
KRT16	keratin 16
KRT17	keratin 17
LAD1	ladinin 1
LAMB3	laminin, beta 3
LAMC2	laminin, gamma 2
LEMD1	LEM domain containing 1
LIPH	lipase, member H
LMO7	LIM domain 7
LOC340340	hypothetical LOC340340
LOC84740	hypothetical LOC84740
LPCAT4	lysophosphatidylcholine acyltransferase 4
MBOAT2	membrane bound O-acyltransferase domain containing 2
MET	met proto-oncogene (hepatocyte growth factor receptor)
MIA	melanoma inhibitory activity
MKI67	antigen identified by monoclonal antibody Ki-67
MLPH	melanophilin
MMP28	matrix metallopeptidase 28
MPZL2	myelin protein zero-like 2
MPZL3	myelin protein zero-like 3
MREG	melanoregulin
MRPS6	mitochondrial ribosomal protein S6
MSLN	mesothelin
MST1R	macrophage stimulating 1 receptor (c-met-related tyrosine kinase)
MUC4	mucin 4, cell surface associated
MUC5AC	mucin 5AC, oligomeric mucus/gel-forming
MYEOV	myeloma overexpressed (in a subset of t(11;14) positive multiple myelomas)
NEK2	NIMA (never in mitosis gene a)-related kinase 2
NMU	neuromedin U
NUF2	NUF2, NDC80 kinetochore complex component, homolog (S. cerevisiae)
OASL	2'-5'-oligoadenylate synthetase-like
ORMDL2	ORM1-like 2 (S. cerevisiae)
P4HA1	prolyl 4-hydroxylase, alpha polypeptide I
PCDH1	protocadherin 1
PCSK6	proprotein convertase subtilisin/kexin type 6
PGK1	phosphoglycerate kinase 1
PI3	peptidase inhibitor 3, skin-derived
PLAUR	plasminogen activator, urokinase receptor
PLEKHA6	pleckstrin homology domain containing, family A member 6
PRKCI	protein kinase C, iota
PSCA	prostate stem cell antigen
PTGES	prostaglandin E synthase
PTK6	PTK6 protein tyrosine kinase 6
PTPRR	protein tyrosine phosphatase, receptor type, R
PVRL4	poliovirus receptor-related 4
PYGB	phosphorylase, glycogen; brain
RHBDL2	rhomboid, veinlet-like 2 (Drosophila)
RNF183	ring finger protein 183
RNF39	ring finger protein 39
S100A6	S100 calcium binding protein A6
S100P	S100 calcium binding protein P
SAMD9	sterile alpha motif domain containing 9
SCEL	sciellin
SDR16C5	short chain dehydrogenase/reductase family 16C, member 5
SERPINB5	serpin peptidase inhibitor, clade B (ovalbumin), member 5
SFN	stratifin
SFTA2	surfactant associated 2
SH3D20	SH3 domain containing 20
SLC2A1	solute carrier family 2 (facilitated glucose transporter), member 1
SLC35A2	solute carrier family 35 (UDP-galactose transporter), member A2
SLC35E4	solute carrier family 35, member E4
SLC39A11	solute carrier family 39 (metal ion transporter), member 11
SLC4A11	solute carrier family 4, sodium borate transporter, member 11
SLC5A3	solute carrier family 5 (sodium/myo-inositol cotransporter), member 3
SLC6A14	solute carrier family 6 (amino acid transporter), member 14
SLC6A8	solute carrier family 6 (neurotransmitter transporter, creatine), member 8
SLCO4A1	solute carrier organic anion transporter family, member 4A1
SLPI	secretory leukocyte peptidase inhibitor
SMAGP	small cell adhesion glycoprotein
SQLE	squalene epoxidase
STIL	SCL/TAL1 interrupting locus
STYK1	serine/threonine/tyrosine kinase 1
SUMO1	SMT3 suppressor of mif two 3 homolog 1 (S. cerevisiae)
TAGLN2	transgelin 2
TCF7L2	transcription factor 7-like 2 (T-cell specific, HMG-box)
TFAP2A	transcription factor AP-2 alpha (activating enhancer binding protein 2 alpha)
TFCP2L1	transcription factor CP2-like 1
TLCD1	TLC domain containing 1
TMBIM1	transmembrane BAX inhibitor motif containing 1
TMCC1	transmembrane and coiled-coil domain family 1
TMPRSS3	transmembrane protease, serine 3
TPX2	TPX2, microtubule-associated, homolog (Xenopus laevis)
TREM1	triggering receptor expressed on myeloid cells 1
TRIM16	tripartite motif-containing 16
TRIM29	tripartite motif-containing 29
TRIM31	tripartite motif-containing 31
TRIM59	tripartite motif-containing 59
TRIP13	thyroid hormone receptor interactor 13
TRNP1	TMF1-regulated nuclear protein 1
TSPAN1	tetraspanin 1
TSPO	translocator protein (18kDa)
TSTA3	tissue specific transplantation antigen P35B
TTLL12	tubulin tyrosine ligase-like family, member 12
UBE2C	ubiquitin-conjugating enzyme E2C
UBE2T	ubiquitin-conjugating enzyme E2T (putative)
ULBP2	UL16 binding protein 2
VSIG2	V-set and immunoglobulin domain containing 2
WFDC2	WAP four-disulfide core domain 2
YIPF6	Yip1 domain family, member 6
ZC3HAV1	zinc finger CCCH-type, antiviral 1
ZG16B	zymogen granule protein 16 homolog B (rat)

## Sheet: Genes from both
Gene List: Co-upregulated in both Gruntzmann (177) and Pei (195)
ADAM8
AHNAK2
BUB1
C16orf75
CCNB1
CDH3
CLTB
ECT2
FOXL1
KIAA1199
KIF14
KIF4A
MYEOV
NMU
P4HA1
SDR16C5
SERPINB5
SLC6A14
TPX2
TTLL12
WFDC2
TINAG
TM7SF2
TMEM33
TMEM67
TNFRSF25
TOP2A
TPI1
TTK
UGGT1
WDR67
