# Supplementary material for: Identification of KIAA1199 as a Biomarker for Pancreatic Intraepithelial Neoplasia
Source: Sci Rep. 2016 Dec 6;6:38273. doi: 10.1038/srep38273 (PMC5138641; doi:10.1038/srep38273)
Supplement: Supplementary Data 2 [file srep38273-s3.xls]

## Sheet: Sheet2
KIAA1199 scoring from TMA (Dr. Zhang)
BIC 14011a
		1	2	3	4	5	6	7	8
	A	CP	CP	CP	CP	PanIN 2	PanIN 2	CP	CP	Pathology Diagnosis
		−	−	No good duct	No good duct	1+	2-3+	−	−	KIAA1199 expression scoring (ductal lesion)
	B	CP	CP	CP	CP	PanIN 1	PanIN 1	PanIN 1	PanIN 1
		−	1+	No good duct	−	1+	2+	1+	1+
	C	PanIN 1	PanIN 1	Sample missing	PanIN 1	CP	CP	CP	CP
		1+	1+	x	2-3+	−	−	−	−
	D	CP	CP	CP	CP	PanIN 1	CP	PanIN 2	PanIN 2
		−	−	No good duct	1+	3+	−	2+	No good duct
	E	PanIN 2	PanIN 2	CP	PanIN 1	CP	PanIN 2	PanIN 2	CP
		3+	3+	No good duct	No good duct	−	3+	2+	No good duct
	F	DA (T2N0M0)	DA (T2N0M0)	DA (T3N1M0)	DA (T3N1M0)	DA (T2N0M0)	DA (T2N0M0)	DA (T2N0M0)	No carcinoma
		2-3+, nuclear +	3+, nucleus+	3+	2+	2+	2+	3+
	CP: chronic pancreatitis					KIAA1199 expression
	PanIN: intraepithelial neoplasia				PanIN	100 % (13/13)
	DA: duct adenocarcinoma				PDAC	100 % (7/7)
					CP	6.67% (1/15)
PA242b
		1	2	3	4	5	6
	A	DA (T2N0M0)	DA (T2N0M0)	DA (T2N1M0)	DA (T2N1M0)	DA (T2N0M0)	DA (T2N0M0)	Pathology Diagnosis
		2-3+	2-3+	3+	3+	3+	3+	KIAA1199 expression scoring (ductal lesion)
	B	DA (T2N0M0)	DA (T2N0M0)	DA (T2N0M0)	DA (T2N0M0)	DA (T3N0M0)	DA (T3N0M0)
		2+	3+	2-3+	3+	2+	2-3+
	C	DA (T2N0M0)	DA (T2N0M0)	DA (T2N0M0)	DA (T2N0M0)	DA (T3N0M0)	DA (T3N0M0)
		2-3+	3+	3+	2-3+	1-2+	3+
	D	DA (T2N0M0)	DA (T2N0M0)	ANPT	ANPT	ANPT	ANPT
		3+	2-3+	−	−	−	−
	DA: duct adenocarcinoma					KIAA1199 expression
	ANPT: adjacent normal pancreas tissue				PDAC	100 % (20/20)
